# Supplementary material for: AMF colonization affects allelopathic effects of Zea mays L. root exudates and community structure of rhizosphere bacteria
Source: Front Plant Sci. 2022 Nov 24;13:1050104. doi: 10.3389/fpls.2022.1050104 (PMC9731342; doi:10.3389/fpls.2022.1050104)
Supplement: Supplementary file 1 [file Table_1.xlsx]

## Sheet: Sheet1
Elution gradient of mobile phase in liquid chromatography
Time（min）	Flow（ml/min）	A %	B %
0	0.4	100	0
3.5	0.4	75.5	24.5
5	0.4	35	65
5.5	0.4	0	100
7.4	0.6	0	100
7.6	0.6	48.5	51.5
7.8	0.5	100	0
9	0.4	100	0
10	0.4	100	0

## Sheet: Sheet2
Mass spectrum parameters
Item	parameter
Scanning range	70-1050
Sheath gas velocity	50
Auxiliary gas flow rate	13
heating temperature	425
Capillary temperature	325
Spray voltage (+)	3500
Spray voltage (-)	-3500
S-lens voltage	50
Collision energy	20,40,60
Resolution (full MS)	60000
Resolution (MS2)	7500
