# Supplementary material for: AMF colonization affects allelopathic effects of Zea mays L. root exudates and community structure of rhizosphere bacteria
Source: Front Plant Sci. 2022 Nov 24;13:1050104. doi: 10.3389/fpls.2022.1050104 (PMC9731342; doi:10.3389/fpls.2022.1050104)
Supplement: Supplementary file 2 [file Table_2.xlsx]

## Sheet: Sheet1
Effect of maize root exudates on the growth of recipient seedlings
Item	Treatment	Radish	Cucumber	Lettuce	Pepper	Ryegrass
Hypocotyl length (cm)	BP	6.27±0.2a	6.56±0.22a	2.53±0.08a	2.67±0.11a	6.06±0.16a
	CE	5.55±0.21b	5.59±0.15b	2.36±0.05a	1.78±0.18b	5.26±0.24a
	CK	5.13±0.23b	4.81±0.31c	1.68±0.21b	1.54±0.24b	3.69±0.41b
Radicle length (cm)	BP	9.33±0.51a	15.1±0.7a	6.62±0.27a	5.42±0.32a	5.95±0.57a
	CE	8.51±0.55ab	10.01±0.74b	3.18±0.32b	3.52±0.62b	4.3±0.38b
	CK	7.02±0.58b	8.25±1.26b	1.24±0.21c	2.25±0.45b	3.83±0.4b
Fresh weight of embryonic axes (g)	BP	120.84±2.03a	234.37±6.61a	17.58±0.29a	25.03±1.99a	6.9±0.07a
	CE	110.23±4.67ab	219.98±5.09a	14.06±0.59b	8.88±0.75b	4.54±0.4b
	CK	104.77±4.18b	188.41±11.13b	10.31±0.5c	7.21±0.28b	3.68±0.34b
Fresh weight of radicles (g)	BP	35.37±5.28a	98.2±3.55a	5.03±0.22a	15.48±3.05a	1.11±0.02a
	CE	22.38±1.39b	68.39±4.41b	1.8±0.74b	5.66±1.27b	0.87±0.07b
	CK	20.55±2.22b	65.61±7.29b	0.83±0.38b	4.71±0.51b	0.76±0.07b
Dry weight of embryonic axes (g)	BP	13.06±0.52a	16.23±0.4a	1.02±0.03a	3.28±0.04a	0.71±0.07a
	CE	10.39±0.32b	15.25±0.06b	0.92±0.07a	2.12±0.33b	0.53±0.03a
	CK	9.48±0.37b	14.83±0.16b	0.66±0.04b	1.5±0.07b	0.31±0.06b
Dry weight of radicles (g)	BP	1.82±0a	5.38±0.07a	0.31±0.01a	0.97±0.02a	0.35±0.01a
	CE	1.57±0.02a	4.16±0.55b	0.24±0.03b	0.36±0.12b	0.3±0.01b
	CK	1.23±0.14b	3.78±0.12b	0.19±0.01b	0.28±0.03b	0.27±0.01b
