# Supplementary material for: AMF colonization affects allelopathic effects of Zea mays L. root exudates and community structure of rhizosphere bacteria
Source: Front Plant Sci. 2022 Nov 24;13:1050104. doi: 10.3389/fpls.2022.1050104 (PMC9731342; doi:10.3389/fpls.2022.1050104)
Supplement: Supplementary file 3 [file Table_3.xlsx]

## Sheet: Sheet1
Bacteriostatic effect of maize root exudates on mycelial growth of Fusarium graminearum, Fusarium oxysporum and Rhizoctonia solani
Treatment	Diameter of mycelium (mm)	Bacteriostatic rate (%)	Bacteriostatic grade
FG-CE-0	41.01 ± 1.68a	/	/
FG-CE-1	35.53 ± 0.91b	13.21 ± 2.13f	0
FG-CK-1	37.37 ± 1.34b	8.71 ± 2.63f	0
FG-CE-2	26.01 ± 2.03e	36.37 ± 3.23c	+ +
FG-CK-2	32.28 ± 1.55c	21.53 ± 1.79e	+
FG-CE-3	21.84 ± 1.23f	46.61 ± 2.11b	+ + +
FG-CK-3	30.27 ± 4.21cd	26.27 ± 4.16de	+
FG-CE-4	20.66 ± 1.01fg	49.53 ± 1.69b	+ + +
FG-CK-4	28.01± 2.47de	31.76 ± 1.90cd	+ +
FG-CE-5	17.37 ± 0.97h	57.54 ± 1.59a	+ + +
FG-CK-5	19.09 ± 1.25gh	53.42 ± 1.39ab	+ + +
FO-CE-0	37.47 ± 1.00a	/	/
FO-CE-1	34.71 ± 0.59bc	7.32 ± 0.92ef	0
FO-CK-1	36.00 ± 0.77ab	3.91 ± 0.59f	0
FO-CE-2	33.84 ± 2.04c	9.65 ± 2.48e	0
FO-CK-2	35.71 ± 0.35b	4.63 ± 1.19f	0
FO-CE-3	23.99 ± 0.87e	35.89 ± 1.74c	+ +
FO-CK-3	28.20 ± 1.33d	24.70 ± 1.74d	+
FO-CE-4	22.96 ± 1.24ef	38.72 ± 1.23bc	+ +
FO-CK-4	24.34 ± 1.50e	34.98 ± 2.08c	+ +
FO-CE-5	20.36 ± 0.57g	45.64 ± 0.31a	+ + +
FO-CK-5	22.34 ± 1.71f	40.40 ± 1.63b	+ +
RS-CE-0	61.64 ± 1.89a	/	/
RS-CE-1	52.05 ± 0.97c	15.48 ± 3.20g	+
RS-CK-1	55.39 ± 2.01b	10.12 ± 3.07h	+
RS-CE-2	20.74 ± 1.08e	66.29 ± 2.91e	+ + + +
RS-CK-2	23.54 ± 0.91d	61.76± 2.35f	+ + + +
RS-CE-3	15.74 ± 0.76g	74.43 ± 1.97c	+ + + +
RS-CK-3	18.30 ± 0.85f	70.25 ± 2.48d	+ + + +
RS-CE-4	9.13 ± 0.52ij	85.18 ± 1.07a	+ + + + +
RS-CK-4	12.29 ± 0.42h	80.03 ± 1.39b	+ + + + +
RS-CE-5	7.74 ± 0.53j	87.43 ± 0.93a	+ + + + +
RS-CK-5	9.49 ± 1.16i	84.58 ± 2.30a	+ + + + +
